# Supplementary material for: Diversity of Cellulase-Producing Filamentous Fungi From Tibet and Transcriptomic Analysis of a Superior Cellulase Producer Trichoderma harzianum LZ117
Source: Front Microbiol. 2020 Jul 14;11:1617. doi: 10.3389/fmicb.2020.01617 (PMC7372938; doi:10.3389/fmicb.2020.01617)
Supplement: Supplementary file 2 [file Table_2.XLSX]

## Sheet: CAzymes
Transcript profiles of CAZymes between T. harzianum LZ117 and K223452
Gene ID	Gene length	Protein Length	Fc	log2Fc	p-value	p-adjust	regulate	CAZy Annotations	Domains
101981	1188	396	0.045371	-4.46209	0.00656245	0.0492804	down	Carbohydrate-Binding Module Family 1Glycoside Hydrolase Family 18	Glycosyl hydrolases family 18 / Fungal cellulose binding domain
228055	1652	368	0.0495945	-4.33368	0.00649301	0.0489403	down	GlycosylTransferase Family 20	Glycosyltransferase family 20
6750	1323	441	2.18801	1.12962	0.00510243	0.0482906	up	(CEL5B) Glycoside Hydrolase Family 5 / Subf 5	Cellulase (glycosyl hydrolase family 5)
488374	747	249	6.24494	2.64269	0.00458471	0.0474253	up	(CEL61B) Auxiliary Activity Family 9	Glycosyl hydrolase family 61
515054	1764	534	0.0315689	-4.98535	0.00571616	0.0441995	down	Auxiliary Activity Family 1	Multicopper oxidase
118643	994	236	0.039656	-4.65632	0.00569423	0.0441087	down	Carbohydrate Esterase Family 5	Cutinase
71613	2235	745	2.00354	1.00255	0.004566	0.0437653	up	(BGL1) Glycoside Hydrolase Family 3	Glycosyl hydrolase family 3 N terminal domain / Glycosyl hydrolase family 3 C-terminal domain
487545	2304	768	0.204658	-2.28871	0.00561996	0.0436504	down	Glycoside Hydrolase Family 3	Glycosyl hydrolase family 3 N terminal domain / Glycosyl hydrolase family 3 C-terminal domain
523201	2463	760	0.160337	-2.64082	0.00554139	0.0433045	down	Glycoside Hydrolase Family 55
513492	1858	500	2.16322	1.11318	0.0046416	0.0428145	up	Carbohydrate-Binding Module Family 42Glycoside Hydrolase Family 54	Alpha-L-arabinofuranosidase B (ABFB) domain / Alpha-L-arabinofuranosidase B, catalytic
441083	1846	420	7.48571	2.90414	0.00454742	0.0425325	up	(EG2) Carbohydrate-Binding Module Family 1Glycoside Hydrolase Family 5 / Subf 5	Cellulase (glycosyl hydrolase family 5) / Fungal cellulose binding domain
7497	1518	506	5.82503	2.54227	0.00449776	0.0424552	up	(CBH1) Carbohydrate-Binding Module Family 1Glycoside Hydrolase Family 7	Fungal cellulose binding domain / Glycosyl hydrolase family 7
82004	1560	520	0.129944	-2.94404	0.0047394	0.0387441	down	Auxiliary Activity Family 12
507577	1675	398	3.94191	1.97889	0.00464407	0.0383379	up	Glycoside Hydrolase Family 18	Glycosyl hydrolases family 18
9195	2223	741	4.206	2.07245	0.00458371	0.0380571	up	Glycosyl Transferase Family 39	Dolichyl-phosphate-mannose-protein mannosyltransferase / MIR domain
512303	1984	472	2.52069	1.33382	0.00378586	0.0355256	up	(EG1) Carbohydrate-Binding Module Family 1Glycoside Hydrolase Family 7	Fungal cellulose binding domain / Glycosyl hydrolase family 7
99474	2664	888	0.165719	-2.59319	0.00400905	0.0350307	down	GlycosylTransferase Family 1	Glycosyltransferase family 28 N-terminal domain
532417	4572	1524	0.0287468	-5.12046	0.00381244	0.0337896	down	Carbohydrate-Binding Module Family 18Carbohydrate-Binding Module Family 24Carbohydrate-Binding Module Family 50Carbohydrate-Binding Module Family 50Glycoside Hydrolase Family 18	Glycosyl hydrolases family 18LysM domain
488897	1500	500	0.0896825	-3.47903	0.00317753	0.0298406	down	Auxiliary Activity Family 3 / Subf 2	GMC oxidoreductaseGMC oxidoreductase
532049	1506	422	0.108041	-3.21035	0.00305851	0.0291973	down	GlycosylTransferase Family 69
507955	2724	795	0.116735	-3.0987	0.00276462	0.0272935	down	Glycoside Hydrolase Family 95
131108	1297	371	0.0387938	-4.68803	0.00210868	0.0221552	down	Auxiliary Activity Family 9	Glycosyl hydrolase family 61
507253	1899	546	0.10622	-3.23487	0.00199576	0.0213045	down	Glycoside Hydrolase Family 43	Glycosyl hydrolases family 43
531915	1757	561	0.0122145	-6.35526	0.00189675	0.0207251	down	Auxiliary Activity Family 1	Multicopper oxidase
79128	1077	359	0.12126	-3.04382	0.00185979	0.0204577	down	Glycoside Hydrolase Family 26
84435	330	110	7.28401	2.86473	0.00169727	0.0191561	up	Distantly related to plant expansins
503269	1850	511	0.0544413	-4.19916	0.00168687	0.0190885	down	Carbohydrate-Binding Module Family 42Glycoside Hydrolase Family 54	Alpha-L-arabinofuranosidase B (ABFB) domain / Alpha-L-arabinofuranosidase B, catalytic
499082	1632	544	0.167917	-2.57418	0.00116552	0.0143301	down	Auxiliary Activity Family 3 / Subf 2	GMC oxidoreductase
510295	2481	616	0.0590696	-4.08144	0.00103294	0.0131863	down	Auxiliary Activity Family 1	Multicopper oxidase
101028	1293	431	0.046594	-4.42371	0.000946994	0.0124129	down	Glycoside Hydrolase Family 18	Glycosyl hydrolases family 18
80467	1230	410	0.130317	-2.9399	0.000887044	0.0119027	down	Glycoside Hydrolase Family 5 / Subf 24	Cellulase (glycosyl hydrolase family 5)
77214	2601	867	0.0711644	-3.8127	0.000887074	0.0119027	down	(CEL3G) Glycoside Hydrolase Family 3	Glycosyl hydrolase family 3 N terminal domain / Glycosyl hydrolase family 3 C-terminal domain
96503	2508	836	0.136426	-2.8738	0.000707591	0.0100748	down	Glycoside Hydrolase Family 3	Glycosyl hydrolase family 3 N terminal domain / Glycosyl hydrolase family 3 C-terminal domainPA14 domain
178103	3105	934	5.76769	2.52799	0.000691723	0.00992691	up	Glycosyl Transferase Family 39	Dolichyl-phosphate-mannose-protein mannosyltransferase / MIR domain
273717	2698	795	0.0798363	-3.64681	0.000571804	0.00854551	down	Glycoside Hydrolase Family 95
512999	3354	983	7.5122	2.90924	0.000460254	0.00714426	up	Glycosyl Transferase Family 90
19572	2402	782	0.00867448	-6.84901	0.000395854	0.00634245	down	Polysaccharide Lyase Family 8 / Subf 4	Polysaccharide lyase family 8, super-sandwich domain
512534	1392	284	9.30245	3.21761	0.000368592	0.00601686	up	Glycoside Hydrolase Family 16	Glycosyl hydrolases family 16
99990	2625	875	6.56823	2.7155	0.00027356	0.00475194	up	Glycosyl Transferase Family 20	Glycosyltransferase family 20 / Trehalose-phosphatase
294827	2607	778	0.133157	-2.9088	0.000257252	0.00453224	down	Glycoside Hydrolase Family 55
83571	1593	531	6.31598	2.65901	0.000197406	0.00369037	up	Glycosyl Transferase Family 20	Glycosyltransferase family 20
505895	1428	343	0.00422423	-7.8871	0.000101911	0.00223073	down	Glycoside Hydrolase Family 18	Glycosyl hydrolases family 18
486218	1446	482	7.69702	2.9443	8.87e-05	0.00197055	up	Glycoside Hydrolase Family 16	Glycosyl hydrolases family 16
149383	2164	690	0.00386105	-8.01679	8.54e-05	0.00190755	down	Glycoside Hydrolase Family 37	Trehalase
494994	1503	501	9.81671	3.29524	7.71e-05	0.00176429	up	Carbohydrate-Binding Module Family 66Glycoside Hydrolase Family 43	Glycosyl hydrolases family 43
81370	2028	676	0.0279878	-5.15906	6.44e-05	0.00151672	down	Glycoside Hydrolase Family 15	Glycosyl hydrolases family 15
486211	1746	582	7.50038	2.90696	3.39e-05	0.000936637	up	Glycoside Hydrolase Family 76	Glycosyl hydrolase family 76
492643	1896	632	0.00368551	-8.08392	3.44e-05	0.000936637	down	Carbohydrate-Binding Module Family 66Carbohydrate-Binding Module Family 66
81392	1896	632	0.0916672	-3.44745	3.01e-05	0.000853033	down	Carbohydrate-Binding Module Family 20Glycoside Hydrolase Family 15	Starch binding domain / Glycosyl hydrolases family 15
524327	957	229	0.065521	-3.9319	2.26e-05	0.0006835	down	Glycoside Hydrolase Family 25	Glycosyl hydrolases family 25
9834	1575	525	0.0222871	-5.48765	2.16e-05	0.00066147	down	Glycoside Hydrolase Family 125	Metal-independent alpha-mannosidase (GH125)
155668	1970	606	0.0313958	-4.99329	1.9e-05	0.00059537	down	Glycoside Hydrolase Family 71	Glycosyl hydrolase family 71
93243	1674	558	9.63998	3.26903	1.36e-05	0.000464287	up	Glycosyl Transferase Family 8	Glycosyl transferase family 8
362876	3042	891	0.0509083	-4.29596	6.72e-06	0.000264614	down	Glycoside Hydrolase Family 2	Glycosyl hydrolases family 2
94372	1560	520	0.0109646	-6.511	5.85e-06	0.000233673	down	GlycosylTransferase Family 4	Glycosyl transferases group 1
489901	2367	789	0.0253689	-5.3008	9.2e-07	4.96e-05	down	Glycoside Hydrolase Family 92	Glycosyl hydrolase family 92
107669	1686	466	0.0372412	-4.74696	4.82e-07	2.94e-05	down	(BGL2) Glycoside Hydrolase Family 1	Glycosyl hydrolase family 1
71962	1866	622	0.0210019	-5.57334	2.55e-08	2.63e-06	down	Glycoside Hydrolase Family 27
517960	4066	1281	0.000803524	-10.2814	2.47e-09	3.45e-07	down	Carbohydrate-Binding Module Family 18Carbohydrate-Binding Module Family 50Carbohydrate-Binding Module Family 50Glycoside Hydrolase Family 18	Glycosyl hydrolases family 18
488862	2763	921	0.00471457	-7.72866	9.16e-10	1.44e-07	down	Glycoside Hydrolase Family 2
509593	1259	358	0.0126187	-6.30829	7.88e-10	1.31e-07	down	Glycoside Hydrolase Family 18
72100	1416	472	0.0218982	-5.51305	6.49e-11	1.56e-08	down	Glycoside Hydrolase Family 76	Glycosyl hydrolase family 76
10644	2028	676	0.00111752	-9.80548	6.49e-14	2.68e-11	down	Auxiliary Activity Family 3 / Subf 3	GMC oxidoreductaseGMC oxidoreductase
76397	1737	579	0.0156872	-5.99427	7.38e-15	3.76e-12	down	Glycoside Hydrolase Family 20	Glycosyl hydrolase family 20, catalytic domain / Glycosyl hydrolase family 20, domain 2
3216	1629	543	0.0100661	-6.63435	5.98e-15	3.24e-12	down	Glycoside Hydrolase Family 79
507237	2420	513	0.00760223	-7.03936	1.67e-16	2.41e-13	down	GlycosylTransferase Family 1	UDP-glucoronosyl and UDP-glucosyl transferase
