# Supplementary material for: Diversity of Cellulase-Producing Filamentous Fungi From Tibet and Transcriptomic Analysis of a Superior Cellulase Producer Trichoderma harzianum LZ117
Source: Front Microbiol. 2020 Jul 14;11:1617. doi: 10.3389/fmicb.2020.01617 (PMC7372938; doi:10.3389/fmicb.2020.01617)
Supplement: Supplementary file 3 [file Table_3.XLSX]

## Sheet: Regulators
Transcript profiles of regulators between T. harzianum LZ117 and K223452
Gene ID	length	Protein length	Fc	log2Fc	p-value	p-adjust	regulate	Domain
514392	2406	714	177.074	7.46821	5.87e-05	0.00142848	up	bZIP transcription factor
396012	1877	548	6.29729	2.65473	0.000333555	0.00557083	up	Zinc finger, C2H2 typeFungal Zn(2)-Cys(6) binuclear cluster domain
493621	906	302	4.93406	2.30278	0.00369481	0.0332783	up	Fungal Zn(2)-Cys(6) binuclear cluster domain
149038	3702	1131	4.9319	2.30214	0.00133215	0.0159932	up	Homeodomain
1126	2811	937	2.7056	1.43595	0.00643697	0.0474147	up	(Xyr1 homologue) Fungal Zn(2)-Cys(6) binuclear cluster domain
496062	2199	733	0.3647	-1.45522	0.00394675	0.0216306	down	(Ace1 homologue) Fungal Zn(2)-Cys(6) binuclear cluster domain
71280	1278	426	0.255085	-1.97095	0.00637984	0.0482552	down	Fungal Zn(2)-Cys(6) binuclear cluster domain; Fungal specific transcription factor domain
513516	1995	615	0.035993	-4.79614	0.00617993	0.0469891	down	Fungal Zn(2)-Cys(6) binuclear cluster domain
128286	2408	708	0.144202	-2.79384	0.00555045	0.0433045	down	Helix-loop-helix DNA-binding domain
502975	1817	410	0.254747	-1.97286	0.00491624	0.0394545	down	(Cre1 homologue) Fungal Zn(2)-Cys(6) binuclear cluster domain
379217	2510	591	0.199854	-2.32298	0.00489862	0.0394545	down	Zinc finger, C2H2 type; Fungal Zn(2)-Cys(6) binuclear cluster domain
479513	1938	646	0.130453	-2.9384	0.00457227	0.0380401	down	Fungal Zn(2)-Cys(6) binuclear cluster domain
154572	2658	726	0.195783	-2.35267	0.00453618	0.0378801	down	Myb-like DNA-binding domain
84312	1977	659	0.202457	-2.30431	0.0042321	0.0363566	down	Fungal Zn(2)-Cys(6) binuclear cluster domain; Fungal specific transcription factor domain
16161	2137	672	0.186857	-2.41999	0.00361323	0.0328552	down	Fungal Zn(2)-Cys(6) binuclear cluster domain; Fungal specific transcription factor domain
146589	1905	608	0.00816513	-6.93631	0.00361604	0.0328552	down	HomeodomainZinc finger, C2H2 type
82172	2124	708	0.198644	-2.33174	0.00349155	0.0319585	down	Fungal Zn(2)-Cys(6) binuclear cluster domain; Fungal specific transcription factor domain
104176	912	243	0.00919456	-6.765	0.00318603	0.0298852	down	Fungal specific transcription factor domain
84165	2796	932	0.205808	-2.28063	0.00295056	0.0284805	down	Fungal Zn(2)-Cys(6) binuclear cluster domain; Fungal specific transcription factor domain
126834	2401	777	0.0367328	-4.76679	0.00287055	0.0279115	down	GATA zinc finger
504546	2606	621	0.219187	-2.18977	0.00277515	0.0273664	down	Fungal Zn(2)-Cys(6) binuclear cluster domain
80399	2202	734	0.212273	-2.23601	0.00271872	0.0269856	down	Fungal Zn(2)-Cys(6) binuclear cluster domain; Fungal specific transcription factor domain
500893	1521	507	0.102705	-3.28342	0.00251259	0.0254132	down	Fungal Zn(2)-Cys(6) binuclear cluster domain
537452	2444	727	0.118956	-3.0715	0.00223927	0.0231899	down	Zinc finger, C2H2 type
263352	1429	383	0.00843683	-6.88908	0.00208879	0.0220263	down	Paired amphipathic helix repeat
503387	2420	491	0.20767	-2.26764	0.00207804	0.0219396	down	Fungal Zn(2)-Cys(6) binuclear cluster domain
492773	2139	713	0.194948	-2.35884	0.00164852	0.0186789	down	Fungal Zn(2)-Cys(6) binuclear cluster domain
495635	2043	681	0.074751	-3.74176	0.00162078	0.0184128	down	Fungal Zn(2)-Cys(6) binuclear cluster domain
73717	717	239	0.149428	-2.74248	0.00160104	0.0182363	down	Fungal Zn(2)-Cys(6) binuclear cluster domain; Fungal specific transcription factor domain
532785	1910	508	0.0318531	-4.97242	0.0014621	0.0170802	down	Zinc finger, C2H2 type
488472	2073	691	0.108462	-3.20474	0.00145386	0.0170068	down	Fungal Zn(2)-Cys(6) binuclear cluster domain
84028	2001	667	0.0483928	-4.36906	0.00134875	0.0161255	down	Fungal Zn(2)-Cys(6) binuclear cluster domain; Fungal specific transcription factor domain
235640	2676	742	0.19964	-2.32452	0.00103537	0.0131874	down	Paired amphipathic helix repeat; Sin3 family co-repressor
1779	2265	755	0.189618	-2.39883	0.000904784	0.0120102	down	Forkhead domain; AT hook motif
513255	1752	516	0.0999942	-3.32201	0.000879063	0.0118503	down	Fungal Zn(2)-Cys(6) binuclear cluster domain
550341	2792	878	0.170918	-2.54862	0.000864629	0.0117103	down	Zinc finger, C2H2 type
511509	2360	658	0.114798	-3.12283	0.00076572	0.0106537	down	Fungal Zn(2)-Cys(6) binuclear cluster domain
5813	336	112	0.130166	-2.94158	0.00055894	0.00836769	down	Histone-like transcription factor (CBF/NF-Y) and archaeal histone
110810	1923	525	0.028498	-5.133	0.000528637	0.0079969	down	Fungal specific transcription factor domain
116839	1713	571	0.0422589	-4.5646	0.000448851	0.00698499	down	Fungal specific transcription factor domain
71460	2277	759	0.136915	-2.86865	0.000393537	0.006317	down	Fungal Zn(2)-Cys(6) binuclear cluster domain; Fungal specific transcription factor domain
512876	1984	544	0.117656	-3.08736	0.000390318	0.00627695	down	Fungal Zn(2)-Cys(6) binuclear cluster domain; Amidohydrolase family
92669	1755	585	0.134761	-2.89153	0.000300646	0.00512993	down	Fungal Zn(2)-Cys(6) binuclear cluster domain; Fungal specific transcription factor domain
17901	2248	737	0.015514	-6.01029	0.000255597	0.00451825	down	Fungal Zn(2)-Cys(6) binuclear cluster domain; Fungal specific transcription factor domain
510214	2643	697	0.0549495	-4.18575	0.000238422	0.00429655	down	Fungal Zn(2)-Cys(6) binuclear cluster domain
116725	2102	673	0.0397324	-4.65354	0.000147795	0.00294503	down	Fungal specific transcription factor domain
4221	2277	759	0.0943621	-3.40565	0.000137028	0.00279473	down	CBF/Mak21 family
139518	2162	464	0.103348	-3.27442	9.82e-05	0.00215506	down	HMG (high mobility group) boxSAM domain (Sterile alpha motif)
488687	2277	759	0.0623294	-4.00394	8.16e-05	0.00184732	down	Fungal Zn(2)-Cys(6) binuclear cluster domain
525851	2210	721	0.0598493	-4.06252	5.01e-05	0.00125592	down	Zinc finger, C2H2 type
498155	1431	477	0.0129571	-6.27012	9.79e-06	0.000356725	down	Fungal Zn(2)-Cys(6) binuclear cluster domain
80211	1344	448	0.103439	-3.27315	6.35e-06	0.00025138	down	Fungal Zn(2)-Cys(6) binuclear cluster domain; Fungal specific transcription factor domain
543110	1749	400	0.00223036	-8.80851	3.66e-06	0.000160879	down	Zinc finger, C2H2 type
61248	1062	353	0.0303477	-5.04227	1.82e-07	1.41e-05	down	Fungal Zn(2)-Cys(6) binuclear cluster domain; Fungal specific transcription factor domain
530667	2586	862	0.0139258	-6.16609	8.09e-08	7.3e-06	down	Zinc finger, C2H2 type
409797	2647	772	0.0180228	-5.79404	6.73e-16	7.29e-13	down	Fungal Zn(2)-Cys(6) binuclear cluster domain
495839	2250	750	0.36938	-1.4368	0.00264	0.02937	down	(Rce1 homologue) Fungal Zn(2)-Cys(6) binuclear cluster domain
